# Supplementary material for: Flazin as a Lipid Droplet Regulator against Lipid Disorders
Source: Nutrients. 2022 Apr 3;14(7):1501. doi: 10.3390/nu14071501 (PMC9002757; doi:10.3390/nu14071501)
Supplement: Supplementary file 1 [file nutrients-14-01501-s001.zip]

Archive with 1 entries (1 files):
- nutrients-1618620-supplementary.pdf
